# Supplementary material for: Transcriptome Characterisation of the Ant Formica exsecta with New Insights into the Evolution of Desaturase Genes in Social Hymenoptera
Source: PLoS One. 2013 Jul 12;8(7):e68200. doi: 10.1371/journal.pone.0068200 (PMC3709892; doi:10.1371/journal.pone.0068200)
Supplement: Table S1 — Accession number for all desaturase sequences used in this study. (XLS) [file pone.0068200.s003.xls]

## Sheet: Feuille1
Table S1: accession numbers of all desaturases used in this study
	Hymenoptera database (version of the dataset)	ncbi (accession number)
P. barbatus	pbar_OGSv1.2
S. invicta	sinv_OGSv2.2.3
C. floridanus	cflo_OGSv3.3
A. cephalotes	acep_OGSv1.2
A. echiniator	aech_OGSv3.8
H. saltator	hsal_OGSv3.3
L. humile	lhum_OGSv1.2
A. mellifera	Amel_release1_OGS
N. vitripennis	Nvit_OGS_v1.2
Bmor1		gi|112983396|
Bmor2		gi|112983214|
Bmor3		gi|112982673|
Bmor4		gi|162809332|
Bmor5		gi|10441008|
Bmor6		gi|114051047|
Bimp1		gi|350420220|
Bimp2		gi|350420225|
Bimp3		gi|350420222|
Bimp4		gi|350420286|
Agam1		gi|158301716|
Agam2		gi|347969860|
Agam3		gi|118781711|
Agam4		gi|347972172|
Agam5		gi|347969145|
Agam6		gi|347969143|
Agam7		gi|158284451|
Agam8		gi|118781713|
Aflo1		gi|380020917|
Aflo2		gi|380020923|
Aflo3		gi|380020927|
Aflo4		gi|380020873|
Aflo5		gi|380020875|
Aflo6		gi|380020919|
Aflo7		gi|380020871|
Aflo8		gi|380020881|
Acpi1		gi|193620397|
Acpi2		gi|187111142|
Acpi3		gi|193620395|
Acpi4		gi|326320039|
Acpi5		gi|193659706|
Acpi6		gi|193676381|
Acpi7		gi|326320000|
Acpi8		gi|239791141|
Acpi9		gi|239793053|
Acpi10		gi|239790072|
Acpi11		gi|242247077|
Acpi12		gi|328712451|
Bter1		gi|340713224|
Bter2		gi|340713220|
Bter3		gi|340713228|
Bter4		gi|340713222|
Ltes1		gi|67043785|
Ltes2		gi|67043749|
Ltes3		gi|67043747|
Mrot1		gi|383856934|
Mrot2		gi|383856928|
Mrot3		gi|383856936|
Mrot4		gi|383856926|
Mrot5		gi|383856879|
Mrot6		gi|383856930|
Tcas1		gi|302371202|
Tcas2		gi|305377095|
Tcas3		gi|91084225|
Tcas4		gi|189242438|
Tcas5		gi|270016353|
Tcas6		gi|189242440|
Tcas7		gi|91084259|
Tcas8		gi|91084221|
Tcas9		gi|270008761|
Tcas10		gi|91084223|
Tcas11		gi|189238343|
Tcas12		gi|270008574|
Tcas13		gi|270016352|
Tcas14		gi|189238070|
Tcas15		gi|189242065|
Tcas16		gi|270015949|
Tcas17		gi|91077254|
Tcas18		gi|270015964|
Tcas19		gi|270008797|
Tcas20		gi|91094409|
	flybase ID
CG15531	FBgn0039755
CG9743	FBgn0039756
CG9747	FBgn0039754
CG8630	FBgn0038130
desat1	FBgn0086687
desat2	FBgn0043043
DesatF	FBgn0029172
