# Supplementary material for: Transcriptome Characterisation of the Ant Formica exsecta with New Insights into the Evolution of Desaturase Genes in Social Hymenoptera
Source: PLoS One. 2013 Jul 12;8(7):e68200. doi: 10.1371/journal.pone.0068200 (PMC3709892; doi:10.1371/journal.pone.0068200)
Supplement: File S1 — cDNA and protein sequence information for all desaturase genes annotated in Formica exsecta transcriptome. (TXT) [file pone.0068200.s007.txt]

>desatFexs1_cDNA
ATGGCGCCGAATATAACCAGCACACCGACGGGAGTGCTCTTCGAGGGCGAGACTGTGGCC
GAGCCGCAACTGGAGGAACCTAAAGAAACACCAAAATATGTCAGACGCATCGTGTGGAGA
AACGTGGCGATTTTCGCGTTCTTACATCTTGGAGCTCTTTACGGAGTTTATCTATCTTTT
ACGTCTGCCAAATTGGCGACTGTCATTTTCGCAATCTTTTTATATCAATGTTCGGGCTTT
GGAATCACAGCCGGAGCTCACAGATTATGGGCACATAGATCCTACAAAGCCAAGTGGCCT
CTTCAGTTGCTGCTCATGATTTTAAATACTATAGCATTCCAGGATGCTGCGATCGACTGG
GCCAGAGATCACAGGGTTCACCACAAGTACAGCGAGACCGATGCCGATCCACATAACGCT
AAGAGAGGTTTCTTCTTCTCGCATGTAGGATGGCTACTTTGTAAGAAGCATCCGGAAGTC
AAGGAAAAGGGCAAGGGAATCGACTTGAGTGACCTCGAAAGCGACCCTATATTGGCATTT
CAAAAAAGATATTATATCATGCTGATGCCATTGCTATGCTTCATTTTACCCACTATCATT
CCGGTTGTGTGTTGGAACGAAACGTGGACGAATGCTTACTTCATTCCTACCGTTTTTCGT
TATATCTTCACATTGAATATGACGTGGCTAGTAAACTCTGCGGCGCATCTCTTCGGCAAC
AAACCTTATGATAAATTCATCAATCCGTCAGAAAATAAAAGCGTCGCTTTCTTCGCTCTT
GGAGAGGGTTGGCATAATTACCATCACGTGTTTCCCTGGGATTACAAGACAGCCGAGTTC
GGCAAGTACAGTCTCAACTTTACCACGGCCTTCATCGACTTCTTCGCGAAAATCGGTTGG
GCTTACGATTTGAAGAGTGTGTCTGAGGATATGGTGAAGAAACGGGTAGAGAGAACGGGC
GATGGCAGCCACGAATTATGGGGTTGGGGTGACAAAGATCAGACGCAAGAAGAGAAGGAC
GAGGCGATAGTTACGCATCATCACATGAAGGAGCAA
>desatFexs2_cDNA
ATGAAGGAATCCAAGGAACAGAACAATACTAATAACAAAATGGAAAAGCGATCTATAAGA
TGGGCCCTTGTCCTTTTTTACGTTTATCTTCATGTTCTTGGTATTATCGGAATGTATTTT
TTATTTACCAGAGCGAAATGGATGACGGTATTTTACTTTTTATTCCTCGTCATCATTTCA
TTAATAGGATTAACAGCGGGTGCACATCGATTATATGCGCATCGAACTTTTGTCGCAACA
TGGCAACTTAAACTCTTCATTATGCTATCACATACTCTTGCAGGCGTGGGTCCGATACAC
GACAGTGTGTTTTGGCATAGAATGTCTCACAGATATTATTGTACCGAAAGAGATCCGTAT
AATCATAAAAAAGGATTTCTTTATTCTCATTTCATTAGCAATCTTTTATCAGCACCTTCT
GACATAAAAACGTATGCAAGAGACATTGACATGCGCGATATAGAAGAAGATGGATACGTC
TGGACACAACAAAAGTTTTATTGGATACTCTTCATTGTATTTGGACTATTACTACCTATG
AACGTGCCTATTGAATACTGGAATGAATCGATGACTTACTCTTTTCTGATCATTGGGGCA
GCACGACTGATGATAACTACGAATATTGCCTGGCTTGTAAACAGCGCCTTGCTGATTTGG
GGTCTAGAAAGAGGAGCTAAATTTCCGGTCGACGATAACTCTGTTTTCTTTGTATCAAAG
TCCTACTGGTTAAATTATCACTATATACTTGCGTGGGATTTTAAAAGTGATGAATTTGGT
AATTACAACACGGGTTTCGTAACATTCATCGTCAAGATGTGGCACGAACTCGGATTCATC
AATGAGATGAAAACCGCCACCAGCAACGACGTGCGAGACGCTCTTTGCAAGATGGCCACG
TCGGAGACGACGTTAAAAGAAGCTCTGGCAGAAATGCAAACAAACGCGGAAGCAGTTGCT
TATAAACAGAAGCTAATGTATCACCAC
>desatFexs3_cDNA
ATGAAATTTGAAGAGACTGTAAAAAGCGGAGTACCGGCGAAAGAATCACATACGATCAAT
TATGAATGGAAAATTGTTTGGAAAAATGTCATTGTTTTTATTTATATTCATCTTGCCACC
ATTTACGGATTATATCTAGCTTTTTGTTACGCTAGTCTTCGAAGCTTTATGTGGTATTTC
AGTTTTGGTATGCTTTCGGGTATAGGCGTCACTGCTGGCGCTCATAGATTATGGTGTCAT
CGATCTTATAAGGCAAAATGGCCAATGAGACTTATTCTTATCATTTTTCATACTGCTGCT
TTACAGGATAACCTTTACCAGTGGGTCAGAGATCATAGAGTACATCATAAATTCACCGAT
ACTGACGCAGACCCGTATAACGCGCGTAGAGGATTTTTTTACTCACATATTGGCTGGCTT
ATGGTTCGCAAACATCCGGACGTCATCAGGAAGGGTGCCACGGTCGACATGAGCGATCTC
GATCGAGATCCTCTCGTGGTCTTCCAAAAAAAATGGTACTCATATTTGGCGTTGTTTTTA
TCTATTGTCGTGCCAACCATAGTACCTTGGTGGGGATGGGGTGAGAATTTGTGGTATGCA
TGGCATTGGACCGTTACCAAATATTGCATAAACTTAAATATCACTTGGTCGGTGAATTCT
GCGGCTCACATGTCCCCTGTAAAACCATTTGATAAATCAATCACCCCTACCGACAATGCT
GGTGTCTCTTTCTTAACACTTGGCGAAGGCTGGCACAACTATCATCACGTCTTCCCTTGG
GATTACAAAGCAGGAGAGTTTGGAAATTATTGGTTCAATTTTACCGCAACTTTTATCGAC
CTCTGCGCTTATCTAGGTTTAGCTTATGATTTAAAAACTGCATCTGCCAATATGGTAAAG
AAACGTGTTCTTCGAAGCAGCGAAATGAGTTAT
>desatFexs4_cDNA
ATGCACGCAAAGGAAGATTTTCAAAAAGAGAAATCTTCAGTCACCACGACGGATGATGAA
AATGGTATGCAGAATNAAAACGAAACACGCATAAAGTCTGAAGGATTGTTCAAGTTCAAG
ACGGAGTTAAAGTGGTGGAATGCCGTATCCATTATTCTTCTTCACATGAGCATGTTGTAT
TTCTGTTACACTTTTAAATGGTTCGAAAATGTCAGGACAATCATTTGGATTATCATCATG
GGTGTGATACAAGGGCTGGGAGTTACTGCCGGTGTTCATCGTTTTTGGACTCATCGAGCT
TACAAAGCAAAATGGCCGCCTAGAATTATACTTCTCATTTGCTATACATCGGCTGGCCAG
AATAACCTTTATAATTGGGTGCGAGATCATAGGGTGCATCACAAATACTCGGATACGGAT
GCGGATCCGCATAACAGCAACAGAGGATTTTTCTTCTCCCACGTTGGCTGGTTGATGATG
AAGAAACATCCAGAAGTGATCCGAAAGGGTCATCAGATCGATATGAGCGATATATTGGCA
GATCCTATCACCGCGTTTGGTTGCAAATATTTCTCGATACTAAAATTTATCTTTGCCTAT
CTGCTGCCGATAACGGTGCCTGTTTACGGATGGAACGAAACCTGGTCCAGAGCTTTCATG
TCGCAGATTATGCGTATTATTATCGGTTTAAACTGCACGTGGAGTGTCAACAGTGTGGCT
CACATCTGGGGCTCAAAGCCATACGATGCATATATCAATCCAACAGAAAACAGATTCGTC
GCCTTTGTAGCATTCGGTGAGAGCTGGCACAATTATCATCACGTGTTTCCATGGGATTAC
AAAGCGGCCGAATTAGGCAATTACACGTTCAACTTCGCTACGATGTTTATCGATATCTGC
GCAAAAATCGGTTGGGCTTACGATCTCAAGCAACCGTCCGAAGAACTCGTAAAAACCGTC
ATAATGAAGAGAGGTGACAGGAATCATTCTCTGCGACAAAGTGTGAGTGATACCTCACAT
CTAGACAGTAAAATTGAT
>desatFexs5_cDNA
ATGGCACCCAATATCATAAGCACGAGTCTTGAAATGCACGCAAAGGAAGATTTTCAAAAA
AGAGAATCTTCAGTCACCACGACGGATGATGAAAATGGTATGCAGAGTCAAAACGAAACA
CGTATAAAGTCTGAAGGATTGTTCAAGTTCAAGACGGAGTTAAAGTGGTGGAATGTCGTA
TCCATTATTCTTCTTCACATGAGCATGTTGTATTTCTGTTACACTTTTAAATGGTTCGAA
AATGTCAGGACAATCATTTGGATTATCATCATGGGTGTGATACAAGGGCTGGGAGTTACT
GCCGGTGTTCATCGTTTTTGGACTCATCGAGCTTACAAAGCAAAATGGCCGCCTAGAATT
ATACTTCTCATTTGCTATACATCGGCTGGCCAGAATAACCTTTATAATTGGGTGCGAGAT
CATAGGGTGCATCACAAATACTCGGATACGGATGCGGATCCGCATAACAGCAACAGAGGA
TTTTTCTTCTCCCACGTTGGCTGGTTGATGATGAAGAAACATCCAGAAGTGATCCGAAAG
GGTCATCAGATCGATATGAGCGATATATTGGCAGATCCTATCACCGCGTTTGGTTGCAAA
TATTTCTCGATACTAAAATTTATCTTTGCCTATCTGCTGCCGATAACGGTGCCTGTTTAC
GGATGGAACGAAACCTGGTCCAGAGCTTTCATGTCGCAGATTATGCGTATTATTATCGGT
TTAAACTGCACGTGGAGTGTCAACAGTGTGGCTCACATCTGGGGCTCAAAGCCATACGAT
GCATATATCAATCCAACAGAAAACAGATTCGTCGCCTTTGTAGCATTCGGTGAGAGCTGG
CACAATTATCATCACGTGTTTCCATGGGATTACAAAGCGGCCGAATTAGGCAATTACACG
TTCAACTTCGCTACGATGTTTATCGATATCTGCGCAAAAATCGGTTGGGCTTACGATCTC
AAGCAACCGTCCGAAGAACTCGTAAAAACCGTCATAATGAAGAGAGGTGACAGGAATCAT
TCTCTGCGACAAAGTGTGAGTGATACCTCACATCTAGACAGTAAAATTGAT
>desatFexs6NC_cDNA
TGGGAGATCGTTTGGAGAAATGTGATAGCTTTCCTTTATCTTCATTTGGGTGCGCTTTAT
GGACTGTATATTTTAACAGTGGCTGCCAAATTTTACACATTTCTTTGGGTCATCATAGTC
GCAGGTTTTGCAGCTGTTGGTGTTACAGGAGGTGCTCACAGATTGTGGGCTCATCGGTCT
TATAAAGCAAAATGGCCAATGAGAATCATTCTTATGATTTTTCAGACCATGGCTTTTCAG
AATCACATTTACGAATGGGTGAGGGATCACAGAGTTCACCATAAATTCACAGATACGGAT
GCCGATCCGCATAACGCGCAGAGAGGTTTCTTCTTCTCGCACATGGGGTGGCTCTTGATT
CGCAAGCATCCGGACGTCATTAATAAGGGTGCTACAATCGATATGAGCGATCTCGAGAAG
GACCCCGTCGTCGTATGGCAACGCAGACTGTATATTATTCTGATGCCGCTTTTCTGCTTC
CTACTGCCCACCTGGATACCATGCCACTTCTGGAACGAGAAACCCATGTACGCGTGGTAC
GCTACCGTCTTCAGATACACGTTCTCGCTTAATCTGACTTGGCTGGTGAATTCTGCAGCT
CATATCTGGGGCATGAAACCGTACGACAACACCATCAGCCCCACCGACAGTTACAGCGTC
GCCATCAGCGCTTTCGGTGAAGGCTGGCACAATTACCATCATGTTTTCCCGTGGGATTAC
AAAGACGCCGAGCTGGGCAACTATCGCACCAACTTCACCACCGCCTTCATCGATTTCTTT
GCCTGGATCGGCTGGGCGTACGATTTGAAGACCGTAGCGCATACCTTAGTGAAGAAACGC
GCTGCCAAAACGGGCGACGGTACGAGATATAAGCGAACGACCGATCATCACAATACGCAC
CATCATACGCACCATCATACGCACGATGGTGCTATATGGGGTTGGGGCGATACTGATATG
GCTGCTG
>desatFexs7NC_cDNA
CTTCTTTCACCGGTCGAGAATATTGCAGTATCGATTGCAGCACTCGGCGAGGGATATCAC
AATTATCATCATGTATTTCCATGGGACTATAAGACTAGCGAGCTGGGCACTTACTTCAAT
ATCACTACCGGTTTTATCGACACGTTTGCACAGATCGGCTGGGCCTACGATCGGAAATAC
GTCTCGCCGGGGATGATCCGTCGCAGAGCCAACCGATCCGGCGATGGAAGTCACGTCTGG
GGTTACGGCGATCNNGACATCTCGGAGGATGATCTGAATGAGTTGAATATGATGAAATGA
>desatFexs8NC_cDNA
CCTATGAACGTGCCTATTGAATACTGGAATGAATCGATGACTTACTCTTTTCTGATCATT
GGGGCAGCACGACTGATGATAACTACGAATATTGCCTGGCTTGTAAACAGCGCCTTGCTG
ATTTGGGGTCTAGAAAGAGGAGCTAAGTTAATATCTCTTTTTGATACCATCTCACTTTTT
TACAAACTCCTTTTCAGGATGCCGAAGAGTCACGGTACCATCATTATTGATAGGGATGGT
ATATATTACAAGTAG
>desatFexs9C_cDNA
ATGGGTACAGAAGTGATACATGATAAAATTAACAATAAGCTCCATGATGTAGAGGAAGTA
TTCCACAAGAAACTAGGTACCGATGTGAATTATCGGCATTCATACATTTGGCAACTCGTC
GTAGGTCATGCAGCTCTTCAGATATCATGGTTCATTGGACTATACACACTGATCTTTTAT
GACACGAAATTAGCTACTACGATTTGGGG
>desatFexs10NC_cDNA
GTAATCGGCATGTaCATCATATCCAATTTCGGCGCA
TCTGctGGTGCGCACCgattttggagtcacaagtctttcaaagctaagttaccattaag
aatttttacttctgttgtg
>desatFexs1_prot
MAPNITSTPTGVLFEGETVAEPQLEEPKETPKYVRRIVWRNVAIFAFLHLGALYGVYLSF
TSAKLATVIFAIFLYQCSGFGITAGAHRLWAHRSYKAKWPLQLLLMILNTIAFQDAAIDW
ARDHRVHHKYSETDADPHNAKRGFFFSHVGWLLCKKHPEVKEKGKGIDLSDLESDPILAF
QKRYYIMLMPLLCFILPTIIPVVCWNETWTNAYFIPTVFRYIFTLNMTWLVNSAAHLFGN
KPYDKFINPSENKSVAFFALGEGWHNYHHVFPWDYKTAEFGKYSLNFTTAFIDFFAKIGW
AYDLKSVSEDMVKKRVERTGDGSHELWGWGDKDQTQEEKDEAIVTHHHMKEQ
>desatFexs2_prot
MKESKEQNNTNNKMEKRSIRWALVLFYVYLHVLGIIGMYFLFTRAKWMTVFYFLFLVIIS
LIGLTAGAHRLYAHRTFVATWQLKLFIMLSHTLAGVGPIHDSVFWHRMSHRYYCTERDPY
NHKKGFLYSHFISNLLSAPSDIKTYARDIDMRDIEEDGYVWTQQKFYWILFIVFGLLLPM
NVPIEYWNESMTYSFLIIGAARLMITTNIAWLVNSALLIWGLERGAKFPVDDNSVFFVSK
SYWLNYHYILAWDFKSDEFGNYNTGFVTFIVKMWHELGFINEMKTATSNDVRDALCKMAT
SETTLKEALAEMQTNAEAVAYKQKLMYHH
>desatFexs3_prot
MKFEETVKSGVPAKESHTINYEWKIVWKNVIVFIYIHLATIYGLYLAFCYASLRSFMWYF
SFGMLSGIGVTAGAHRLWCHRSYKAKWPMRLILIIFHTAALQDNLYQWVRDHRVHHKFTD
TDADPYNARRGFFYSHIGWLMVRKHPDVIRKGATVDMSDLDRDPLVVFQKKWYSYLALFL
SIVVPTIVPWWGWGENLWYAWHWTVTKYCINLNITWSVNSAAHMSPVKPFDKSITPTDNA
GVSFLTLGEGWHNYHHVFPWDYKAGEFGNYWFNFTATFIDLCAYLGLAYDLKTASANMVK
KRVLRSSEMSY
>desatFexs4_prot
MHAKEDFQKEKSSVTTTDDENGMQNXNETRIKSEGLFKFKTELKWWNAVSIILLHMSMLY
FCYTFKWFENVRTIIWIIIMGVIQGLGVTAGVHRFWTHRAYKAKWPPRIILLICYTSAGQ
NNLYNWVRDHRVHHKYSDTDADPHNSNRGFFFSHVGWLMMKKHPEVIRKGHQIDMSDILA
DPITAFGCKYFSILKFIFAYLLPITVPVYGWNETWSRAFMSQIMRIIIGLNCTWSVNSVA
HIWGSKPYDAYINPTENRFVAFVAFGESWHNYHHVFPWDYKAAELGNYTFNFATMFIDIC
AKIGWAYDLKQPSEELVKTVIMKRGDRNHSLRQSVSDTSHLDSKID
>desatFexs5_prot
MAPNIISTSLEMHAKEDFQKRESSVTTTDDENGMQSQNETRIKSEGLFKFKTELKWWNVV
SIILLHMSMLYFCYTFKWFENVRTIIWIIIMGVIQGLGVTAGVHRFWTHRAYKAKWPPRI
ILLICYTSAGQNNLYNWVRDHRVHHKYSDTDADPHNSNRGFFFSHVGWLMMKKHPEVIRK
GHQIDMSDILADPITAFGCKYFSILKFIFAYLLPITVPVYGWNETWSRAFMSQIMRIIIG
LNCTWSVNSVAHIWGSKPYDAYINPTENRFVAFVAFGESWHNYHHVFPWDYKAAELGNYT
FNFATMFIDICAKIGWAYDLKQPSEELVKTVIMKRGDRNHSLRQSVSDTSHLDSKID
>desatFexs6NC_prot
WEIVWRNVIAFLYLHLGALYGLYILTVAAKFYTFLWVIIVAGFAAVGVTGGAHRLWAHRS
YKAKWPMRIILMIFQTMAFQNHIYEWVRDHRVHHKFTDTDADPHNAQRGFFFSHMGWLLI
RKHPDVINKGATIDMSDLEKDPVVVWQRRLYIILMPLFCFLLPTWIPCHFWNEKPMYAWY
ATVFRYTFSLNLTWLVNSAAHIWGMKPYDNTISPTDSYSVAISAFGEGWHNYHHVFPWDY
KDAELGNYRTNFTTAFIDFFAWIGWAYDLKTVAHTLVKKRAAKTGDGTRYKRTTDHHNTH
HHTHHHTHDGAIWGWGDTDMAA
>desatFexs7NC_prot
LLSPVENIAVSIAALGEGYHNYHHVFPWDYKTSELGTYFNITTGFIDTFAQIGWAYDRKY 
VSPGMIRRRANRSGDGSHVWGYGDXDISEDDLNELNMMK 
>desatFexs8NC_prot
PMNVPIEYWNESMTYSFLIIGAARLMITTNIAWLVNSALLIWGLERGAK
LISLFDTISLFYKLLFRMPKSHGTIIIDRDGIYYK
>desatFexs9C_prot
MGTEVIHDKINNKLHDVEEVFHKKLGTDVNYRHSYIWQLVVGHAALQISWFIGLYTLIFY  
DTKLATTIWG
>desatFexs10NC_prot
VIGMYIISNFGASAGAHRFWSHKSFKAKLPLRIFTSV
